# Supplementary material for: Identification of microflora related to growth performance in pigs based on 16S rRNA sequence analyses
Source: AMB Express. 2020 Oct 29;10:192. doi: 10.1186/s13568-020-01130-3 (PMC7596147; doi:10.1186/s13568-020-01130-3)
Supplement: Supplementary file 1 — Additional file 1: Table S1. Growth characteristics and body size data of different breeds. [file 13568_2020_1130_MOESM1_ESM.xlsx]

## Sheet: Sheet1
Group	Feed efficiency ratio (FER)	The time it takes the days of pig to reach 100 kg/days	Average daily gain (ADG)/kg	Backfat thickness (BT)/cm	Growth index (GI)/cm	Body length (BL)/cm	Body height (BH)/cm	Chest girth (CG)/cm	Tube girth (TG)/cm	Rump girth (RG)/cm
Y1	2.63164	157.301	0.85443	9.5227	105.469	116	62	103	21	51
Y2	2.51983	179.535	0.740896	12.6372	82.7238	106	63	100.5	19.5	55.5
Y3	2.02159	146.209	0.823537	8.30703	130.717	104	60	106	19	56
Y4	2.4908	166.844	0.825724	8.75033	110.46	103	62	104	19	50
Y5	2.21326	189.04	0.870431	8.27105	129.291	106	62	103	18.5	53
D1	2.17573	153.871	0.857605	10.6987	111.383	99	67	104	22	57
D2	2.0586	173.872	0.748192	12.1013	103.191	96	62	101	18	56
D3	2.27994	177.515	0.729971	8.16619	110.952	107	70	105	19	53
D4	2.43602	179.047	0.676767	7.7869	103.224	100	64	105	18	53
D5	2.79564	217.935	0.63763	10.5054	74.2577	96	62	96	19	50
D6	2.55391	178.514	0.801998	9.84856	96.7448	106	65	100	18.5	58
D7	2.0357	147.01	0.994473	9.6992	129.694	102	64	107	22	56
D8	2.18543	163.228	0.830365	8.45989	119.435	106	66	104	19	56
D9	3.29957	216.698	0.627974	10.2871	54.5035	94.5	60	99	18	44.5
D10	3.07725	197.798	0.562985	9.97616	60.8959	104.5	61	96	17	49
L1	2.09061	173.871	0.830308	10.7807	112.091	110	58	103	18.5	48
L2	2.01183	153.846	1.01394	8.67738	116.63	109	61	105	23	47
L3	2.01101	169.828	0.82825	8.8364	122.785	110	63	101	17	51
L4	2.16451	149.379	0.8648	9.72652	117.836	111	61	100	18	53
L5	2.09458	150.354	0.850451	10.681	114.95	109	63	103	21	56
L6	2.02031	146.599	0.915937	9.85605	129.734	116	65	102	19	55
L7	2.15299	164.744	0.813416	9.2474	113.533	102	54	101	18	50
L8	2.37202	158.874	0.826534	8.27378	110.372	104	63	103	18	57
L9	2.02198	164.015	0.836298	8.27995	125.618	108	64	98	17	52
