# Supplementary material for: Identification of microflora related to growth performance in pigs based on 16S rRNA sequence analyses
Source: AMB Express. 2020 Oct 29;10:192. doi: 10.1186/s13568-020-01130-3 (PMC7596147; doi:10.1186/s13568-020-01130-3)
Supplement: Supplementary file 2 — Additional file 2: Table S2. Diversity indices and summary of the 16S rRNA gene pyrosequencing data. [file 13568_2020_1130_MOESM2_ESM.xlsx]

## Sheet: Sheet1
Diversity indices and summary of the 16S rRNA gene pyrosequencing data
Measurement	Yorkshire(n=5)	Duroc(n=10)	Landrace(n=9)
Valid reads	55000	52551	52946
OTUs	1311	1222	1372
Shannon diversity index	4.19	3.75	4.13
ACE estimator of species richness	2725.23	2704.33	3027.2
Chao 1 estimator of species richness	2170.14	2118.08	2348.21
Coverage/%	99	99	98.86
Simpson	0.08	0.12	0.07
