# Supplementary material for: Identification of microflora related to growth performance in pigs based on 16S rRNA sequence analyses
Source: AMB Express. 2020 Oct 29;10:192. doi: 10.1186/s13568-020-01130-3 (PMC7596147; doi:10.1186/s13568-020-01130-3)
Supplement: Supplementary file 3 — Additional file 3: Table S3. Phylum level intestinal microbiota difference analysis results for the different breeds. [file 13568_2020_1130_MOESM3_ESM.xlsx]

## Sheet: diff_phylum_reads.D.vs.L
diff_phylum_reads.D.vs.L
	Freq1	Freq2	pValue	qValue	Difference between means	95.0% lower CI	95.0% upper CI	MD1	MD2	MD3	MD4	MD5	MD6	MD7	MD8	MD9	MD10	MD11	ML1	ML2	ML3	ML4	ML5	ML6	ML7	ML8	ML9	ML10
Proteobacteria	0.855189	2.05638	0.0113276	0.328501	-1.20119	-2.06884	-0.333545	750	371	666	116	423	629	433	451	345	406	313	1538	738	708	1158	2238	399	2043	595	1374	366
Firmicutes	89.728	81.1281	0.021286	0.308648	8.59987	1.53618	15.6636	45060	45180	53182	50314	40229	40514	46963	51199	47830	46952	53634	46452	38603	52302	49431	42887	28719	46457	53340	34350	40299
Bacteroidetes	3.85849	11.033	0.030094	0.290908	-7.17452	-13.5067	-0.842333	3694	2976	958	958	3318	1361	2832	3302	462	759	1655	10211	16052	663	3459	4103	1618	2756	2459	10765	8122
Deferribacteres	0.00211052	0.000195454	0.101802	0.738062	0.00191507	-0.000448233	0.00427837	6	0	0	1	2	0	0	1	0	2	0	0	0	0	0	1	0	0	0	0	0
Chloroflexi	0.00120226	0.00326073	0.128935	0.747822	-0.00205847	-0.00480353	0.000686589	3	0	0	1	1	0	1	1	0	0	0	0	0	5	3	5	1	1	1	0	1
Ignavibacteriae	0.000826312	0	0.184732	0.89287	0.000826312	-0.0004661	0.00211872	0	0	0	0	0	0	0	2	3	0	0	0	0	0	0	0	0	0	0	0	0
Fusobacteria	0.000148982	0.00149014	0.206141	0.854015	-0.00134116	-0.00356042	0.0008781	0	0	0	0	0	0	0	1	0	0	0	2	0	0	0	0	0	0	0	5	1
Verrucomicrobia	0.119307	0.241171	0.237845	0.862186	-0.121863	-0.332521	0.0887937	67	277	1	9	12	38	10	265	1	16	24	538	154	12	29	88	67	64	25	94	248
Fibrobacteres	0.00520415	0.011688	0.268762	0.86601	-0.00648383	-0.0185351	0.00556747	14	11	0	1	2	0	1	1	0	0	0	26	0	4	0	6	0	4	2	4	19
Tenericutes	0.022172	0.01346	0.283461	0.822036	0.00871202	-0.00780876	0.0252328	27	7	4	15	8	13	4	38	1	11	3	9	0	3	33	2	3	8	6	9	1
Euryarchaeota	0.122867	0.224218	0.303321	0.799663	-0.101352	-0.302234	0.0995309	18	303	14	266	8	7	59	47	4	1	1	89	129	33	62	26	168	88	67	396	59
unclassified	0.555508	0.70968	0.327457	0.791354	-0.154172	-0.475656	0.167311	754	473	226	168	201	464	213	333	41	186	124	409	355	174	597	512	282	451	361	540	86
Nitrospirae	0	0.000161935	0.343436	0.585862	-0.000161935	-0.000528259	0.000204388	0	0	0	0	0	0	0	0	0	0	0	1	0	0	0	0	0	0	0	0	0
Cloacimonetes	0	0.000364744	0.343436	0.663977	-0.000364744	-0.00118985	0.000460364	0	0	0	0	0	0	0	0	0	0	0	0	0	2	0	0	0	0	0	0	0
Armatimonadetes	0	0.000195454	0.343436	0.711404	-0.000195454	-0.000637601	0.000246693	0	0	0	0	0	0	0	0	0	0	0	0	0	0	0	1	0	0	0	0	0
Parcubacteria	0	0.000176969	0.343436	0.766127	-0.000176969	-0.000577301	0.000223363	0	0	0	0	0	0	0	0	0	0	0	0	0	0	1	0	0	0	0	0	0
Hydrogenedentes	0	0.000176969	0.343436	0.622478	-0.000176969	-0.000577301	0.000223363	0	0	0	0	0	0	0	0	0	0	0	0	0	0	1	0	0	0	0	0	0
Acidobacteria	0.00106639	0.000558366	0.389654	0.627776	0.000508026	-0.000711035	0.00172709	0	2	1	1	2	0	0	0	0	0	0	0	0	1	1	0	0	0	0	0	1
Lentisphaerae	0.000172447	0.000507215	0.421745	0.643716	-0.000334768	-0.00120705	0.000537514	1	0	0	0	0	0	0	0	0	0	0	1	2	0	0	0	0	0	0	0	0
Chlamydiae	0.0497176	0.0265009	0.435746	0.631832	0.0232168	-0.039868	0.0863016	59	3	23	0	0	141	1	5	27	0	10	29	35	4	8	24	16	12	4	5	2
Planctomycetes	0.191603	0.268505	0.538172	0.743191	-0.0769013	-0.333942	0.18014	158	522	27	26	1	2	25	336	6	0	58	292	239	0	21	168	38	388	21	281	39
Synergistetes	0.017686	0.0208033	0.560507	0.73885	-0.00311728	-0.0142464	0.00801186	8	26	4	21	10	11	2	5	0	9	5	19	10	12	9	9	4	13	14	19	5
Actinobacteria	2.4251	2.28266	0.819025	1	0.142437	-1.14484	1.42971	843	1800	1239	1051	671	2341	512	676	2859	1098	653	1444	1016	708	1409	613	1606	1504	2180	789	566
Candidatus Saccharibacteria	0.233805	0.217213	0.876305	1	0.0165923	-0.208238	0.241422	175	19	621	39	205	4	80	162	28	54	5	233	63	77	226	228	54	68	103	67	59
Spirochaetes	1.80911	1.7588	0.963457	1	0.0503114	-2.23538	2.33601	1078	469	118	2298	823	101	1258	4195	12	122	593	458	526	125	59	252	100	4704	146	2995	371
Elusimicrobia	0.000692551	0.000669151	0.968825	1	2.33997e-05	-0.00121595	0.00126275	2	0	0	1	0	0	0	0	0	1	0	2	2	0	0	0	0	0	0	0	0
Deinococcus-Thermus	0	0	1	1	0	0	0	0	0	0	0	0	0	0	0	0	0	0	0	0	0	0	0	0	0	0	0	0
Caldiserica	0	0	1	1	0	0	0	0	0	0	0	0	0	0	0	0	0	0	0	0	0	0	0	0	0	0	0	0
Aminicenantes	0	0	1	1	0	0	0	0	0	0	0	0	0	0	0	0	0	0	0	0	0	0	0	0	0	0	0	0

## Sheet: diff_phylum_reads.D.vs.Y
diff_phylum_reads.D.vs.Y
	Freq1	Freq2	pValue	qValue	Difference between means	95.0% lower CI	95.0% upper CI	MD1	MD2	MD3	MD4	MD5	MD6	MD7	MD8	MD9	MD10	MD11	MY1	MY2	MY3	MY4	MY5	MY6	MY7
Firmicutes	89.728	82.5684	0.107986	1	7.15967	-2.02527	16.3446	45060	45180	53182	50314	40229	40514	46963	51199	47830	46952	53634	44522	37409	53375	41142	41529	60093	45204
Deferribacteres	0.00211052	0.000279132	0.119666	1	0.00183139	-0.000554677	0.00421746	6	0	0	1	2	0	0	1	0	2	0	0	0	0	0	0	0	1
Bacteroidetes	3.85849	7.36487	0.152926	1	-3.50637	-8.65605	1.64331	3694	2976	958	958	3318	1361	2832	3302	462	759	1655	7106	9016	1736	5676	1615	1992	1617
Proteobacteria	0.855189	2.2539	0.178568	1	-1.39871	-3.63907	0.841652	750	371	666	116	423	629	433	451	345	406	313	1101	810	554	554	3894	394	1118
Acidobacteria	0.00106639	0.000269903	0.180979	1	0.000796489	-0.000414741	0.00200772	0	2	1	1	2	0	0	0	0	0	0	0	0	0	1	0	0	0
Ignavibacteriae	0.000826312	0	0.184732	0.89287	0.000826312	-0.0004661	0.00211872	0	0	0	0	0	0	0	2	3	0	0	0	0	0	0	0	0	0
Fusobacteria	0.000148982	0.00991229	0.190058	0.787382	-0.00976331	-0.0259325	0.00640589	0	0	0	0	0	0	0	1	0	0	0	27	0	0	0	4	9	0
Deinococcus-Thermus	0	0.00102536	0.225262	0.816574	-0.00102536	-0.00288179	0.000831066	0	0	0	0	0	0	0	0	0	0	0	3	0	0	1	0	0	0
Verrucomicrobia	0.119307	0.566802	0.242726	0.782117	-0.447495	-1.28705	0.39206	67	277	1	9	12	38	10	265	1	16	24	280	541	0	1300	0	21	17
Synergistetes	0.017686	0.012206	0.288354	0.836228	0.00548007	-0.00520253	0.0161627	8	26	4	21	10	11	2	5	0	9	5	3	12	5	6	7	10	5
Fibrobacteres	0.00520415	0.0221212	0.330982	0.872589	-0.016917	-0.0556993	0.0218653	14	11	0	1	2	0	1	1	0	0	0	65	10	0	12	0	0	0
Euryarchaeota	0.122867	0.248501	0.353489	0.854266	-0.125635	-0.414355	0.163086	18	303	14	266	8	7	59	47	4	1	1	392	371	1	60	28	2	114
Aminicenantes	0	0.000557676	0.355918	0.688108	-0.000557676	-0.00192226	0.000806908	0	0	0	0	0	0	0	0	0	0	0	0	0	0	0	2	0	0
Caldiserica	0	0.000557676	0.355918	0.737258	-0.000557676	-0.00192226	0.000806908	0	0	0	0	0	0	0	0	0	0	0	0	0	0	0	2	0	0
Parcubacteria	0	0.000539807	0.355918	0.79397	-0.000539807	-0.00186067	0.000781053	0	0	0	0	0	0	0	0	0	0	0	0	0	0	2	0	0	0
Armatimonadetes	0	0.000498751	0.355918	0.645101	-0.000498751	-0.00171915	0.000721648	0	0	0	0	0	0	0	0	0	0	0	0	0	2	0	0	0	0
unclassified	0.555508	0.725362	0.359094	0.612571	-0.169855	-0.55374	0.214031	754	473	226	168	201	464	213	333	41	186	124	756	338	280	452	213	253	511
Elusimicrobia	0.000692551	0.000269903	0.383554	0.617948	0.000422647	-0.000577872	0.00142317	2	0	0	1	0	0	0	0	0	1	0	0	0	0	1	0	0	0
Chloroflexi	0.00120226	0.000539807	0.394889	0.602725	0.000662453	-0.000950505	0.00227541	3	0	0	1	1	0	1	1	0	0	0	0	0	0	2	0	0	0
Actinobacteria	2.4251	3.20882	0.429409	0.622642	-0.783722	-2.90191	1.33446	843	1800	1239	1051	671	2341	512	676	2859	1098	653	1783	501	1147	1322	3867	1392	2163
Chlamydiae	0.0497176	0.191163	0.468775	0.647355	-0.141445	-0.585543	0.302653	59	3	23	0	0	141	1	5	27	0	10	16	2	0	677	5	0	9
Planctomycetes	0.191603	0.307307	0.611204	0.805678	-0.115704	-0.613949	0.382542	158	522	27	26	1	2	25	336	6	0	58	66	238	4	767	4	79	15
Lentisphaerae	0.000172447	0.000251407	0.800233	1	-7.89599e-05	-0.000746743	0.000588823	1	0	0	0	0	0	0	0	0	0	0	0	1	0	0	0	0	0
Spirochaetes	1.80911	2.25884	0.823642	0.995234	-0.449731	-5.00282	4.10336	1078	469	118	2298	823	101	1258	4195	12	122	593	262	7528	45	850	42	70	116
Tenericutes	0.022172	0.0230588	0.9253	1	-0.000886811	-0.0209174	0.0191438	27	7	4	15	8	13	4	38	1	11	3	24	9	5	30	9	3	8
Candidatus Saccharibacteria	0.233805	0.233999	0.998825	1	-0.000194488	-0.276419	0.27603	175	19	621	39	205	4	80	162	28	54	5	324	37	132	74	12	38	281
Cloacimonetes	0	0	1	1	0	0	0	0	0	0	0	0	0	0	0	0	0	0	0	0	0	0	0	0	0
Hydrogenedentes	0	0	1	1	0	0	0	0	0	0	0	0	0	0	0	0	0	0	0	0	0	0	0	0	0
Nitrospirae	0	0	1	1	0	0	0	0	0	0	0	0	0	0	0	0	0	0	0	0	0	0	0	0	0

## Sheet: diff_phylum_reads.L.vs.Y
diff_phylum_reads.L.vs.Y
	Freq1	Freq2	pValue	qValue	Difference between means	95.0% lower CI	95.0% upper CI	ML1	ML2	ML3	ML4	ML5	ML6	ML7	ML8	ML9	ML10	MY1	MY2	MY3	MY4	MY5	MY6	MY7
Synergistetes	0.0208033	0.012206	0.0182162	0.528269	0.00859735	0.00168204	0.0155127	19	10	12	9	9	4	13	14	19	5	3	12	5	6	7	10	5
Chloroflexi	0.00326073	0.000539807	0.0528083	0.76572	0.00272093	-3.84736e-05	0.00548032	0	0	5	3	5	1	1	1	0	1	0	0	0	2	0	0	0
Deinococcus-Thermus	0	0.00102536	0.225262	1	-0.00102536	-0.00288179	0.000831066	0	0	0	0	0	0	0	0	0	0	3	0	0	1	0	0	0
Fusobacteria	0.00149014	0.00991229	0.252295	1	-0.00842215	-0.0246019	0.00775762	2	0	0	0	0	0	0	0	5	1	27	0	0	0	4	9	0
Tenericutes	0.01346	0.0230588	0.304757	1	-0.00959883	-0.0291136	0.00991599	9	0	3	33	2	3	8	6	9	1	24	9	5	30	9	3	8
Bacteroidetes	11.033	7.36487	0.305837	1	3.66815	-3.70866	11.045	10211	16052	663	3459	4103	1618	2756	2459	10765	8122	7106	9016	1736	5676	1615	1992	1617
Actinobacteria	2.28266	3.20882	0.334232	1	-0.926159	-2.98911	1.1368	1444	1016	708	1409	613	1606	1504	2180	789	566	1783	501	1147	1322	3867	1392	2163
Cloacimonetes	0.000364744	0	0.343436	1	0.000364744	-0.000460364	0.00118985	0	0	2	0	0	0	0	0	0	0	0	0	0	0	0	0	0
Hydrogenedentes	0.000176969	0	0.343436	1	0.000176969	-0.000223363	0.000577301	0	0	0	1	0	0	0	0	0	0	0	0	0	0	0	0	0
Nitrospirae	0.000161935	0	0.343436	0.995966	0.000161935	-0.000204388	0.000528259	1	0	0	0	0	0	0	0	0	0	0	0	0	0	0	0	0
Aminicenantes	0	0.000557676	0.355918	0.860134	-0.000557676	-0.00192226	0.000806908	0	0	0	0	0	0	0	0	0	0	0	0	0	0	2	0	0
Caldiserica	0	0.000557676	0.355918	0.938328	-0.000557676	-0.00192226	0.000806908	0	0	0	0	0	0	0	0	0	0	0	0	0	0	2	0	0
Verrucomicrobia	0.241171	0.566802	0.387785	0.865058	-0.325631	-1.16702	0.515761	538	154	12	29	88	67	64	25	94	248	280	541	0	1300	0	21	17
Chlamydiae	0.0265009	0.191163	0.399132	0.826772	-0.164662	-0.608443	0.279119	29	35	4	8	24	16	12	4	5	2	16	2	0	677	5	0	9
Elusimicrobia	0.000669151	0.000269903	0.456778	0.883105	0.000399248	-0.000719704	0.0015182	2	2	0	0	0	0	0	0	0	0	0	0	0	1	0	0	0
Acidobacteria	0.000558366	0.000269903	0.473842	0.858839	0.000288463	-0.000549527	0.00112645	0	0	1	1	0	0	0	0	0	1	0	0	0	1	0	0	0
Parcubacteria	0.000176969	0.000539807	0.542515	0.925467	-0.000362837	-0.00169491	0.000969238	0	0	0	1	0	0	0	0	0	0	0	0	0	2	0	0	0
Fibrobacteres	0.011688	0.0221212	0.548434	0.883588	-0.0104332	-0.0494392	0.0285728	26	0	4	0	6	0	4	2	4	19	65	10	0	12	0	0	0
Lentisphaerae	0.000507215	0.000251407	0.572393	0.873652	0.000255808	-0.000690441	0.00120206	1	2	0	0	0	0	0	0	0	0	0	1	0	0	0	0	0
Armatimonadetes	0.000195454	0.000498751	0.58706	0.851238	-0.000303297	-0.0015424	0.000935804	0	0	0	0	1	0	0	0	0	0	0	0	2	0	0	0	0
Firmicutes	81.1281	82.5684	0.769193	1	-1.44021	-11.8372	8.95681	46452	38603	52302	49431	42887	28719	46457	53340	34350	40299	44522	37409	53375	41142	41529	60093	45204
Deferribacteres	0.000195454	0.000279132	0.810352	1	-8.36786e-05	-0.000829836	0.000662479	0	0	0	0	1	0	0	0	0	0	0	0	0	0	0	0	1
Spirochaetes	1.7588	2.25884	0.812196	1	-0.500042	-5.14033	4.14025	458	526	125	59	252	100	4704	146	2995	371	262	7528	45	850	42	70	116
Proteobacteria	2.05638	2.2539	0.84677	1	-0.197517	-2.47739	2.08235	1538	738	708	1158	2238	399	2043	595	1374	366	1101	810	554	554	3894	394	1118
Planctomycetes	0.268505	0.307307	0.859665	0.997212	-0.0388024	-0.530223	0.452618	292	239	0	21	168	38	388	21	281	39	66	238	4	767	4	79	15
Euryarchaeota	0.224218	0.248501	0.860169	0.959419	-0.0242832	-0.321212	0.272645	89	129	33	62	26	168	88	67	396	59	392	371	1	60	28	2	114
Candidatus Saccharibacteria	0.217213	0.233999	0.867429	0.931683	-0.0167868	-0.238543	0.204969	233	63	77	226	228	54	68	103	67	59	324	37	132	74	12	38	281
unclassified	0.70968	0.725362	0.924984	0.958019	-0.0156823	-0.371979	0.340614	409	355	174	597	512	282	451	361	540	86	756	338	280	452	213	253	511
Ignavibacteriae	0	0	1	1	0	0	0	0	0	0	0	0	0	0	0	0	0	0	0	0	0	0	0	0
